# Supplementary material for: Increased HRD score in cisplatin resistant penile cancer cells
Source: BMC Cancer. 2022 Dec 23;22:1352. doi: 10.1186/s12885-022-10432-7 (PMC9789628; doi:10.1186/s12885-022-10432-7)
Supplement: Supplementary file 2 — Additional file 2: Supplementary Table 1. Quality parameters for the primary tumor and the cell lines investigated. [file 12885_2022_10432_MOESM2_ESM.xlsx]

## Sheet: Tabelle1
Supplementary Table 1: Quality parameters for the primary tumor and the cell lines investigated.
				Sequencing quality			Nucleic acid quality
				DNA		RNA	DNA	RNA
	Samples	MAPD	ndSNPQC	% amplicons > threshold1 (Coverage Threshold = 500)	% BED region > threshold2 (Coverage Threshold = 500)	Total Mapped Fusion Panel Reads	DIN (TapeStation)	RIN (TapeStation)
	Primary tumor	0.276825	34.2705	43.45	47.8	2,143,079	1.5	2
	UKF-PEC1	0.317197	26.1488	98.41	99.18	4,364,111	4.2	2.1
	UKF-PEC1r5-FU500	0.314117	17.196	97.14	98.17	3,709,436	5.7	1.2
	UKF-PEC1rCDDP2500	0.270592	16.1274	97.51	98.55	6,908,620	6	1.2
	UKF-PEC1rCDDP2500 r5-FU500	0.310142	37.2165	97.67	98.72	4,861,799	2.3	1.7
	1 Percentage of the total number of amplicons in the panel that have coverage at all bases at a level greater than the Coverage Threshold value.
	2 Percentage of the total bases that is defined by the threshold included in the target regions BED file for the panel, with coverage that is greater than the Coverage Threshold value.
